# Supplementary material for: Dynamic neuromuscular remodeling precedes motor-unit loss in a mouse model of ALS
Source: eLife. 2018 Oct 15;7:e41973. doi: 10.7554/eLife.41973 (PMC6234026; doi:10.7554/eLife.41973)
Supplement: Figure 1—source data 1. — In the spreadsheet, a value of ‘1’ represents an NMJ fully innervated by the MU while a value of ‘x’ represents an NMJ which could not be fully resolved on that session. The global percentages for each MU are included below each table with individual histograms for each MU. The histograms are also compiled in the PDF file. [file elife-41973-fig1-data1.zip]

Archive with 7 entries (4 files):
- Figure1_source-data-1/
- Figure1_source-data-1/Figure1_Source_data.ods
- Figure1_source-data-1/Figure1_IndivGraphs.pdf
- __MACOSX/
- __MACOSX/Figure1_source-data-1/
- __MACOSX/Figure1_source-data-1/._Figure1_IndivGraphs.pdf
- Figure1_source-data-1/Figure1_Source_data1.xlsx
