# Supplementary material for: Dynamic neuromuscular remodeling precedes motor-unit loss in a mouse model of ALS
Source: eLife. 2018 Oct 15;7:e41973. doi: 10.7554/eLife.41973 (PMC6234026; doi:10.7554/eLife.41973)
Supplement: Figure 1—source data 1. — In the spreadsheet, a value of ‘1’ represents an NMJ fully innervated by the MU while a value of ‘x’ represents an NMJ which could not be fully resolved on that session. The global percentages for each MU are included below each table with individual histograms for each MU. The histograms are also compiled in the PDF file. [file elife-41973-fig1-data1.zip › Figure1_source-data-1/Figure1_Source_data1.xlsx]

## Sheet: WTs
Counting unknowns																Counting unknowns											Counting unknowns											Counting unknowns											Counting unknowns
CVV #5																CVV #6											CVV#15											CVV#23											CVV#25
Sessions	1	2	3	4	5	6										Sessions	1	2	3	4	5						Sessions	1	2	3	4	5						Sessions	1	2	3	4	5	6					Sessions
A1	1	x	1	1	1											A1	1	x	1	1	1						A1	1	1	1	1	1						A1	1	1	1	1	1	1					A1
A2	1	1	1	1	x											A2	x	x	1	1	1						A2	1	1	1	1	1						A2	1	1	1	1	1	1					A2
A3	1	1	1	1	1											A3	x	x	1	1	1						A3	1	1	1	1	1						A3	1	1	1	1	1	1					A3
A4	1	1	1	1	1											A4	x	x	1	1	1						A4	1	1	1	1	1						A4	1	1	1	1	1	1					A4
A5	1	x	1	1	x																						A5	1	1	1	1	1						A5	discard										A5
A6	1	1	1	1	1																						A6	1	1	1	1	1																	A6
A6'	x	1	1	1	1																						A7	1	1	1	1	1																	A7
A7	1	1	1	1	1																																												A8
A8	1	1	1	1	1																																												A9
																																																	A10
																																																	A11
																																																	A12
MU size	9	9	9	9	9											MU size	4	4	4	4	4						MU size	0.07	0.07	0.07	0.07	0.07						MU size	0.04	0.04	0.04	0.04	0.04	0.04					MU size
9	% of innervated NMJs	% of innervated NMJs	% of innervated NMJs	% of innervated NMJs	% of innervated NMJs	% of innervated NMJs	% of innervated NMJs	% of innervated NMJs								4	% of innervated NMJs	% of innervated NMJs	% of innervated NMJs	% of innervated NMJs	% of innervated NMJs	% of innervated NMJs	% of innervated NMJs	% of innervated NMJs			7	% of innervated NMJs	% of innervated NMJs	% of innervated NMJs	% of innervated NMJs	% of innervated NMJs	% of innervated NMJs	% of innervated NMJs	% of innervated NMJs	% of innervated NMJs		4	% of innervated NMJs	% of innervated NMJs	% of innervated NMJs	% of innervated NMJs	% of innervated NMJs	% of innervated NMJs	% of innervated NMJs	% of innervated NMJs	% of innervated NMJs		12
	0.888889	0.777778	1	1	0.777778												0.25	0	1	1	1							1	1	1	1	1							1	1	1	1	1	1
	% of unknowns	% of unknowns	% of unknowns	% of unknowns	% of unknowns	% of unknowns	% of unknowns	% of unknowns									% of unknowns	% of unknowns	% of unknowns	% of unknowns	% of unknowns	% of unknowns	% of unknowns	% of unknowns				% of unknowns	% of unknowns	% of unknowns	% of unknowns	% of unknowns	% of unknowns	% of unknowns	% of unknowns	% of unknowns			% of unknowns	% of unknowns	% of unknowns	% of unknowns	% of unknowns	% of unknowns	% of unknowns	% of unknowns	% of unknowns
intial	0.111111	0.222222	0	0	0.222222											intial	0.75	1	0	0	0						intial	0	0	0	0	0						intial	0	0	0	0	0	0					intial
	Legend:
	Compilation
		Sessions	1	2	3	4	5	6
	Innervated	CVV #5	0.888889	0.777778	1	1	0.777778
		CVV #6	0.25	0	1	1	1
		CVV#15	1	1	1	1	1
		CVV#23	1	1	1	1	1	1
		CVV#25	1	0.916667	0.833333	0.833333	0	0
	Unknown	CVV #5	0.111111	0.222222	0	0	0.222222
		CVV #6	0.75	1	0	0	0
		CVV#15	0	0	0	0	0
		CVV#23	0	0	0	0	0	0
		CVV#25	0	0.0833333	0.166667	0.166667	1	1
[truncated: 9 more columns]
