# Supplementary material for: Dynamic neuromuscular remodeling precedes motor-unit loss in a mouse model of ALS
Source: eLife. 2018 Oct 15;7:e41973. doi: 10.7554/eLife.41973 (PMC6234026; doi:10.7554/eLife.41973)
Supplement: Figure 2—figure supplement 1—source data 1. — Values in the motor neuron counts table represent the average number of motor neurons per ventral horn counted from 15 to 20 lumbar spinal cord sections. Values in the NMJ innervation table represent the number of completely denervated, partially denervated and fully innervated NMJs, as well as the number of denervated NMJs (partial + complete) and the total number of NMJs (complete + partial + innervated). [file elife-41973-fig2-figsupp1-data1.zip]

Archive with 3 entries (2 files):
- Figure2-supplement-1_source-data-1/
- Figure2-supplement-1_source-data-1/Figure2.supp1_Source.data1.xlsx
- Figure2-supplement-1_source-data-1/Figure2.supp1_Source.data1.ods
