# Supplementary material for: Dynamic neuromuscular remodeling precedes motor-unit loss in a mouse model of ALS
Source: eLife. 2018 Oct 15;7:e41973. doi: 10.7554/eLife.41973 (PMC6234026; doi:10.7554/eLife.41973)
Supplement: Figure 2—figure supplement 1—source data 1. — Values in the motor neuron counts table represent the average number of motor neurons per ventral horn counted from 15 to 20 lumbar spinal cord sections. Values in the NMJ innervation table represent the number of completely denervated, partially denervated and fully innervated NMJs, as well as the number of denervated NMJs (partial + complete) and the total number of NMJs (complete + partial + innervated). [file elife-41973-fig2-figsupp1-data1.zip › Figure2-supplement-1_source-data-1/Figure2.supp1_Source.data1.xlsx]

## Sheet: Raw.values
	Panel B	Body weight
	Bin		Center of bin	SOD1-YFP-h												SOD1-G37R
	292-298		295	30	45	38	33	31	33	34	37	33	29	47	35	29	36	33	40
	299-305		302	29	46	39	34	32	34	34	40	34	31	44	30	30	35	32	39		Full statistical test results are present in another tab for Figure 2 - Supplement 1B and 1C as they could not be fully incorporated in the legend
	306-312		309	28	46	40	34	32	34	34	36	34	29	42	32	30	36	33	41
	313-319		316	29	48	41	34	32	33	36	40	35	28	44	30	30	35	31	41		For figure 2 - Supplement 1, Panel E to I : the results are included in the legend of the figure
	320-326		323	30	46	42	33	32	33	35	36	33	28	39	33	31	36	31	40
	327-333		330	29	46	38	33	32	34	35	38	33	30	39	33	30	35	31	39
	334-340		337	29	45	40	32	32	35	36	36	33	28	39	34	31	35	31	39
	341-347		344	28	47	39	31	32	34	36	37	32	28	40	34	30	35	30	40
	348-354		351	29	48	42	31	32	34	32	34	31	28	40	34	30	34	31	38
	355-361		358	30	49	42	31	32	34	31	36	31	29	38	31	29	33	30	38
	Panel C	All limb grip strength
	Bin		Center of bin	SOD1-YFP-h												SOD1-G37R
	292-298		295	260	204	225	224	263	201	292	237	252	255	183	234	237	231	235	239
	299-305		302	219	190	172	244	253	189	230	244	201	225	222	234	256	231	248	256
	306-312		309	193	267	241	230	256	230	266	232	248	254	219	234	213	263	261	274
	313-319		316	156	250	204	234	246	277	302	276	228	197	305	206	204	228	220	275
	320-326		323	198	271	206	241	217	274	217	255	298	235	223	211	219	219	224	282
	327-333		330	217	205	237	233	183	251	228	242	202	309	232	264	197	248	195	218
	334-340		337	189	273	225	208	236	206	224	220	196	242	268	244	221	226	203	225
	341-347		344	171	246	201	257	223	205	227	245	218	216	224	251	214	237	154	204
	348-354		351	167	254	278	199	196	233	197	285	240	233	229	246	239	199	193	177
	355-361		358	162	202	225	187	166	189	209	228	166	225	222	208	201	199	147	123
	Panel E and F		α- and γ-motorneuron counts				Panel H	% of YFP expressing MNs			Panel I	NMJ innervation
		Genotype	α-MNs	γ-MNs				Genotype	% of YFP MNs			Genotype	# of Completely den	# of Partially den	# of fully innervated	# of Den	# of NMJs	Total # of NMJs
		SOD1-YFP	12.8788	6.30303				WT-YFP	0.048			SOD1-YFP	3	9	109	12	121
		SOD1-YFP	2.89286	5.92857				WT-YFP	0.048062			SOD1-YFP	131	45	16	176	192
		SOD1-YFP	14	6.39474				WT-YFP	0.0863095			SOD1-YFP	18	50	75	68	143
		SOD1-YFP	7.52381	5.04762				WT-YFP	0.0743802			SOD1-YFP	149	30	25	179	204
		SOD1-YFP	8.85	6.325				WT-YFP	0.0294985			SOD1-YFP	83	57	20	140	160	820
		SOD1-G37R	7.25806	7.12903				WT-YFP	0.0765864			SOD1	203	29	35	232	267
		SOD1-G37R	8.5	5.16667				SOD1-YFP	0.0348101			SOD1	165	49	37	214	251
		SOD1-G37R	6.25	6.0625				SOD1-YFP	0.037037			SOD1	179	75	67	254	321
		SOD1-G37R	6.63158	5.26316				SOD1-YFP	0.0338346			SOD1	156	66	56	222	278	1117
								SOD1-YFP	0.0541176
								SOD1-YFP	0.0254237
								SOD1-YFP	0.0363636
								SOD1-YFP	0.047619
								SOD1-YFP	0.0582524
								SOD1-YFP	0.0521739

## Sheet: Statistical.test.results
	Panel B						Panel C
	Full.Data- Weight - SOD1-YFP-H vs SOD1-G37R						Full.Data- Grip - SOD1-YFP-H vs SOD1-G37R
	2-way anova with repeated measures						2-way anova with repeated measures
	Source of Variation	% of total variation	P value	P value summary	Significant?		Source of Variation	% of total variation	P value	P value summary	Significant?
	Interaction	0.2158	0.8874	ns	No		Interaction	5.846	0.2189	ns	No
	Time	0.7204	0.1237	ns	No		Time	20.78	<0.0001	****	Yes
	Genotype	0.9725	0.7059	ns	No		Genotype	1.048	0.3186	ns	No
	Subjects (matching)	91.75	<0.0001	****	Yes		Subjects (matching)	13.72	0.02	*	Yes
	Holm-Sidak's multiple comparisons test	Mean Diff.	Significant?	Summary	Adjusted P Value		Holm-Sidak's multiple comparisons test	Mean Diff.	Significant?	Summary	Adjusted P Value
	295	-0.9167	No	ns	0.9997		295	-0.3333	No	ns	0.997
	302	-1.583	No	ns	0.9997		302	29.17	No	ns	0.5702
	309	-0.08333	No	ns	0.9997		309	13.58	No	ns	0.9384
	316	-1.583	No	ns	0.9997		316	-8.333	No	ns	0.9758
	323	-0.5	No	ns	0.9997		323	-1.167	No	ns	0.997
	330	-1.25	No	ns	0.9997		330	-19.08	No	ns	0.8426
	337	-0.9167	No	ns	0.9997		337	-8.833	No	ns	0.9758
	344	-1.083	No	ns	0.9997		344	-21.42	No	ns	0.8104
	351	-1.333	No	ns	0.9997		351	-27.75	No	ns	0.5922
	358	-2	No	ns	0.9992		358	-31.58	No	ns	0.4961
