# Supplementary material for: Dynamic neuromuscular remodeling precedes motor-unit loss in a mouse model of ALS
Source: eLife. 2018 Oct 15;7:e41973. doi: 10.7554/eLife.41973 (PMC6234026; doi:10.7554/eLife.41973)
Supplement: Figure 4—source data 2. — This data is presented in the histogram in Figure 3D. [file elife-41973-fig4-data2.zip]

Archive with 3 entries (2 files):
- Figure4_source-data-2/
- Figure4_source-data-2/Figure4_Source2.data.ods
- Figure4_source-data-2/Figure4_Source2.data.xlsx
