# Supplementary material for: Dynamic neuromuscular remodeling precedes motor-unit loss in a mouse model of ALS
Source: eLife. 2018 Oct 15;7:e41973. doi: 10.7554/eLife.41973 (PMC6234026; doi:10.7554/eLife.41973)
Supplement: Figure 4—source data 2. — This data is presented in the histogram in Figure 3D. [file elife-41973-fig4-data2.zip › Figure4_source-data-2/Figure4_Source2.data.ods]

## Sheet: Sheet1
	Branch order	Loss	Loss + ParLoss	Gain	Total # of NMJs
	1	2	4	19	30
	2	4	7	15	46
	3	6	10	17	52
	4	9	18	11	48
	5	9	13	9	44
	6	2	3	1	11
	7	4	7	2	12
	8	2	5	2	10
		38	67	76	253
	% of NMJs
	Branch order	Loss	Loss + ParLoss	Gain
	1	6.7%	13.3%	63.3%
	2	8.7%	15.2%	32.6%
	3	11.5%	19.2%	32.7%
	4	18.8%	37.5%	22.9%
	5	20.5%	29.5%	20.5%
	6	18.2%	27.3%	9.1%
	7	33.3%	58.3%	16.7%
	8	20.0%	50.0%	20.0%
