# Supplementary material for: Dynamic neuromuscular remodeling precedes motor-unit loss in a mouse model of ALS
Source: eLife. 2018 Oct 15;7:e41973. doi: 10.7554/eLife.41973 (PMC6234026; doi:10.7554/eLife.41973)
Supplement: Figure 4—figure supplement 1—source data 1. — This data was obtained from the data presented in Figure 4—source data 1. [file elife-41973-fig4-figsupp1-data1.zip]

Archive with 3 entries (2 files):
- Figure4-supplement-1_source-data-1/
- Figure4-supplement-1_source-data-1/Figure4_supp.1_Source.data1.xlsx
- Figure4-supplement-1_source-data-1/Figure4_supp.1_Source.data1.ods
