# Supplementary material for: Dynamic neuromuscular remodeling precedes motor-unit loss in a mouse model of ALS
Source: eLife. 2018 Oct 15;7:e41973. doi: 10.7554/eLife.41973 (PMC6234026; doi:10.7554/eLife.41973)
Supplement: Figure 4—figure supplement 1—source data 1. — This data was obtained from the data presented in Figure 4—source data 1. [file elife-41973-fig4-figsupp1-data1.zip › Figure4-supplement-1_source-data-1/Figure4_supp.1_Source.data1.ods]

## Sheet: Sheet1
Aligned on session
% of Gains								% of Loss
Session #		1 to 2	2 to 3	3 to 4	4 to 5	5 to 6		Session #		1 to 2	2 to 3	3 to 4	4 to 5	5 to 6
CVV21		0%	0%	2%	2%	0%		CVV21		18%	9%	5%	5%	6%
CVV21-C		0%	0%	4%	4%			CVV21-C		7%	7%	0%	0%
CVV21-D		21%	7%	14%	14%	0%		CVV21-D		0%	0%	0%	0%	0%
CVV87		20%	0%					CVV87		0%	120%
CVV96		29%	7%	7%	0%			CVV96		7%	0%	7%	129%
CVV105		3%	0%	0%	0%	0%		CVV105		0%	3%	0%	3%	105%
CVV107		0%	0%	0%	0%	0%		CVV107		0%	0%	0%	0%	7%
CVV113		14%	32%	0%	0%	0%		CVV113		9%	0%	0%	0%
CVV152		0%	0%	15%	8%	0%		CVV152		8%	0%	15%	46%	23%
CVV32-A		0%	0%	0%	0%	0%		CVV32-A		0%	0%	10%	0%	90%
CVV32-B				0%	67%	0%		CVV32-B				0%	0%	167%
CVV34-A		0%	0%	117%	150%	50%		CVV34-A		0%	0%	0%	17%	0%
CVV34-B		0%	0%	7%	0%			CVV34-B		7%	0%	13%	87%
CVV34-C		0%	25%	25%	100%	41%		CVV34-C		5%	0%	0%	9%	9%
CVV34-D		0%	17%	38%	0%	0%		CVV34-D		0%	8%	8%	138%	0%
CVV34-E		44%	16%	8%	0%	20%		CVV34-E		8%	0%	0%	0%	0%
CVV62		7%	46%	3%	3%	0%		CVV62		10%	7%	0%	29%	6%
CVV76-A		0%	0%	0%	0%	0%		CVV76-A		10%	5%	80%	2.5%	2.5%
CVV76-B		0%	0%	25%	13%	13%		CVV76-B		0%	0%	13%	25%	38%
Total% of change
Session #		1 to 2	2 to 3	3 to 4	4 to 5	5 to 6
CVV21		18%	9%	6%	6%	6%
CVV21-C		7%	7%	4%	4%
CVV21-D		21%	7%	14%	14%	0%
CVV87		20%	120%
CVV96		36%	7%	14%	129%
CVV105		3%	3%	0%	3%	105%
CVV107		0%	0%	0%	0%	7%
CVV113		23%	32%	0%	0%
CVV152		8%	0%	31%	54%	23%
CVV32-A		0%	0%	10%	0%	90%
CVV32-B				0%	67%	167%
CVV34-A		0%	0%	117%	167%	50%
CVV34-B		7%	0%	20%	87%
CVV34-C		5%	25%	25%	109%	50%
CVV34-D		0%	25%	46%	138%
CVV34-E		52%	16%	8%	0%	20%
CVV62		18%	53%	3%	32%	6%
CVV76-A		10%	5%	80%	3%	3%
CVV76-B		0%	0%	38%	38%	50%
Delta % of change
Session #		1 to 2	2 to 3	3 to 4	4 to 5	5 to 6
CVV21		-18%	-9%	-3%	-3%	-6%
CVV21-C		-7%	-7%	4%	4%
CVV21-D		21%	7%	14%	14%	0%
CVV87		20%	-120%
CVV96		21%	7%	0%	-129%
CVV105		3%	-3%	0%	-3%	-97%
CVV107		0%	0%	0%	0%	-7%
CVV113		5%	32%	0%	0%
CVV152		-8%	0%	0%	-38%	-23%
CVV32-A		0%	0%	-10%	0%	-90%
CVV32-B					67%	-167%
CVV34-A		0%	0%	117%	133%	50%
CVV34-B		-7%	0%	-7%	-87%
CVV34-C		-5%	25%	25%	91%	32%
CVV34-D		0%	8%	29%	-138%
CVV34-E		36%	16%	8%	0%	20%
CVV62		-3%	38%	3%	-26%	-6%
CVV76-A		-10%	-5%	-80%	-3%	-3%
CVV76-B		0%	0%	13%	-13%	-25%
Change Ratio		100 % = all gains ; 0% = all losses
Session #		1 to 2	2 to 3	3 to 4	4 to 5	5 to 6
CVV21		0%	0%	25%	25%	0%
CVV21-C		0%	0%	100%	100%
CVV21-D		100%	100%	100%	100%
CVV87		100%	0%
CVV96		80%	100%	50%	0%
CVV105		100%	0%		0%	0%
CVV107						0%
CVV113		60%	100%
CVV152		0%		50%	14%	0%
CVV32-A				0%		0%
CVV32-B					100%	0%
CVV34-A				100%	90%	100%
CVV34-B		0%		33%	0%
CVV34-C		0%	100%	100%	92%	82%
CVV34-D			67%	82%	0%
CVV34-E		85%	100%	100%		100%
CVV62		42%	86%	100%	9%	0%
CVV76-A		0%	0%	0%	0%	0%
CVV76-B				67%	33%	25%
