# Supplementary material for: Dynamic neuromuscular remodeling precedes motor-unit loss in a mouse model of ALS
Source: eLife. 2018 Oct 15;7:e41973. doi: 10.7554/eLife.41973 (PMC6234026; doi:10.7554/eLife.41973)
Supplement: Figure 5—source data 1. — Tables at the bottom of the file represent the compilations across all MUs. This data is represented in Figure 4B. [file elife-41973-fig5-data1.zip]

Archive with 3 entries (2 files):
- Figure5-source-data-1/
- Figure5-source-data-1/Figure5_Source.data1.xlsx
- Figure5-source-data-1/Figure5_Source.data1.ods
